# Supplementary material for: Exploring the multi-dimensional coordination relationship between population urbanization and land urbanization based on the MDCE model: A case study of the Yangtze River Economic Belt, China
Source: PLoS One. 2021 Jun 30;16(6):e0253898. doi: 10.1371/journal.pone.0253898 (PMC8244905; doi:10.1371/journal.pone.0253898)
Supplement: S1 Table — (XLS) [file pone.0253898.s001.xls]

## Sheet: SCI
	2006		2007		2008		2009		2010		2011		2012		2013		2014		2015		2016		2017
	population	land	population	land	population	land	population	land	population	land	population	land	population	land	population	land	population	land	population	land	population	land	population	land
shanghai	1742	860	1830	886	1897	886	1958	886	2056	999.8	2096	999.8	2126	999.8	2164	999.8	2173	999.8	2116	999.8	2127	999.8	2121	999.8
jiangsu	3973.29	1804	4108.7	1899	4215.17	2105	4342.51	2175	4767.63	2346	4889.36	2551	4990.09	2778	5090.01	2930	5190.76	3027	5305.83	3223	5416.65	3333	5520.95	3441
zhejiang	2866	1199	2949	1266	3002	1328	3055	1388	3356	1453	3403	1527	3461	1583	3519	1697	3573	1776	3645	1855	3745	1931	3847	2078
anhui	2267	1073	2368	1114	2485	1220	2581	1304	2562	1397	2674	1480	2784	1524	2886	1608	2990	1665	3103	1731	3221	1824	3346	1858
jiangxi	1678.38	551	1738.63	558	1819.88	580	1913.81	673	1966.07	743	2051.22	786	2139.82	820	2209.97	899	2281.07	969	2356.78	1053	2438.49	1078	2523.64	1134
hubei	2493.5	1040	2524.7	1076	2581.4	1115	2631.2	1092	2847	1192	2984.32	1311	3091.77	1296	3161.03	1416	3237.8	1484	3326.58	1441	3419.19	1483	3499.89	1678
hunan	2455	809	2571	870	2689	962	2767	1019	2845	1050	2975	1175	3097	1229	3209	1266	3320	1293	3452	1352	3599	1386	3747	1431
chongqing	1311.29	631	1361.35	667	1419.09	708	1474.92	708	1529.55	870	1605.96	1035	1678.11	1052	1732.76	1115	1783.01	1231	1838.41	1329	1908.45	1351	1970.68	1423
sichuan	2802	1077	2893	1118	3044	1142	3168	1228	3232	1328	3367	1438	3516	1561	3640	1677	3769	1859	3912	1922	4066	2245	4217	2263
yunnan	1367.3	371	1426.4	399	1499.2	429	1554.1	466	1601.8	469	1704.2	505	1831.5	535	1897.1	629	1967.1	639	2054.6	660	2148.2	702	2241.4	724
guizhou	1013.27	263	1025.68	306	1046.79	320	1057.21	335	1176.25	280	1212.76	368	1268.54	460	1324.89	248	1403.57	577	1482.74	547	1569.53	613	1647.52	557

## Sheet: LCI
	POPULATION URBANIZATION								LAND URBANIZATION
	Population composition		Industrial structure	Income level	Consumption level	Public service			Land structure		Land use scale	Land investment		Land output
	Proportion of urban population to total population	Proportion of employ-ment in the secondary and tertiary industry	Proportion of the added value of secondary and tertiary industry to GDP	Per capita annual disposable income of urban households	Per capita annual consumption expenditure of urban households	Number of doctors per 10 000 persons	Number of college and university student per 10000 persons		Proportion of built-up areas to urban areas	Coverage rate of urban green areas	Per capita area of roads	Per land total annual investment in fixed assets	Per land general public budget expenditure	Per land general public budget revenue	Per land of the added value of secondary and tertiary industry
2006	0.449399	0.567812	0.872183	12005.6	8945.32	14.0681	135.716		0.0187652	33.1945	11.4645	0.0864474	0.0338483	0.0278597	0.207616
2007	0.460104	0.583822	0.86267	13263	9707.62	14.5332	144.687		0.0194934	35.5009	12.1191	0.0973309	0.0360271	0.031767	0.213577
2008	0.472024	0.59616	0.858725	14222.2	10128.7	14.7359	152.625		0.0199618	36.4245	12.7927	0.102158	0.0399454	0.0331166	0.220973
2009	0.482494	0.606856	0.860317	15575.9	11162.7	15.3397	160.291		0.0202759	37.3709	13.1582	0.123474	0.0428233	0.0329242	0.218047
2010	0.503248	0.620076	0.861137	16771.4	11896.6	15.4471	164.607		0.0224318	38.48	13.7491	0.13034	0.0436842	0.0344161	0.227639
2011	0.517749	0.629899	0.857797	18331.6	12765.2	15.9292	172.203		0.0230159	39.0609	14.53	0.127216	0.0474775	0.0381121	0.236286
2012	0.532646	0.641808	0.855795	20172	13635	17.1521	178.79		0.0235039	39.4709	14.9227	0.145007	0.047684	0.0388398	0.232693
2013	0.544057	0.65304	0.858512	21607.8	14562.7	18.2846	193.592		0.023911	39.4327	15.4845	0.164999	0.0481847	0.0397333	0.233728
2014	0.556026	0.665332	0.85883	22960.7	15464.2	19.1992	198.825		0.0246133	39.4718	16.3018	0.183676	0.0505197	0.0431355	0.23437
2015	0.567057	0.67372	0.857294	24609.7	16692	20.8217	204.335		0.0250547	39.6582	16.4027	0.208748	0.0557474	0.0454868	0.231948
2016	0.581417	0.683155	0.85727	26154.5	17655.3	21.9277	210.779		0.025578	40.1382	16.9718	0.228073	0.057191	0.0463118	0.236831
2017	0.5946	0.693468	0.86102	27976.4	18515.1	23.1838	212.694		0.0260343	40.5282	16.7236	0.230981	0.0580821	0.0468045	0.242179

## Sheet: SMI
	2006		2007		2008		2009		2010		2011		2012		2013		2014		2015		2016		2017
	population	land	population	land	population	land	population	land	population	land	population	land	population	land	population	land	population	land	population	land	population	land	population	land
shnaghai	1742	860	1830	886	1897	886	1958	886	2056	999.8	2096	999.8	2126	999.8	2164	999.8	2173	999.8	2116	999.8	2127	999.8	2121	999.8
jiangsu	3973.29	1804	4108.7	1899	4215.17	2105	4342.51	2175	4767.63	2346	4889.36	2551	4990.09	2778	5090.01	2930	5190.76	3027	5305.83	3223	5416.65	3333	5520.95	3441
zhejiang	2866	1199	2949	1266	3002	1328	3055	1388	3356	1453	3403	1527	3461	1583	3519	1697	3573	1776	3645	1855	3745	1931	3847	2078
anhui	2267	1073	2368	1114	2485	1220	2581	1304	2562	1397	2674	1480	2784	1524	2886	1608	2990	1665	3103	1731	3221	1824	3346	1858
jiangxi	1678.38	551	1738.63	558	1819.88	580	1913.81	673	1966.07	743	2051.22	786	2139.82	820	2209.97	899	2281.07	969	2356.78	1053	2438.49	1078	2523.64	1134
hubei	2493.5	1040	2524.7	1076	2581.4	1115	2631.2	1092	2847	1192	2984.32	1311	3091.77	1296	3161.03	1416	3237.8	1484	3326.58	1441	3419.19	1483	3499.89	1678
hunan	2455	809	2571	870	2689	962	2767	1019	2845	1050	2975	1175	3097	1229	3209	1266	3320	1293	3452	1352	3599	1386	3747	1431
chongqing	1311.29	631	1361.35	667	1419.09	708	1474.92	708	1529.55	870	1605.96	1035	1678.11	1052	1732.76	1115	1783.01	1231	1838.41	1329	1908.45	1351	1970.68	1423
sichuan	2802	1077	2893	1118	3044	1142	3168	1228	3232	1328	3367	1438	3516	1561	3640	1677	3769	1859	3912	1922	4066	2245	4217	2263
yunnan	1367.3	371	1426.4	399	1499.2	429	1554.1	466	1601.8	469	1704.2	505	1831.5	535	1897.1	629	1967.1	639	2054.6	660	2148.2	702	2241.4	724
guizhou	1013.27	263	1025.68	306	1046.79	320	1057.21	335	1176.25	280	1212.76	368	1268.54	460	1324.89	248	1403.57	577	1482.74	547	1569.53	613	1647.52	557
