# Supplementary material for: Exploring the multi-dimensional coordination relationship between population urbanization and land urbanization based on the MDCE model: A case study of the Yangtze River Economic Belt, China
Source: PLoS One. 2021 Jun 30;16(6):e0253898. doi: 10.1371/journal.pone.0253898 (PMC8244905; doi:10.1371/journal.pone.0253898)
Supplement: S2 Table — (XLS) [file pone.0253898.s002.xls]

## Sheet: Sheet1
	shanghai		jinagsu		zhejiang		anhui		jiangxi		hubei		hunan		chongqing		sichuan		yunnan		guizhou
	population	land	population	land	population	land	population	land	population	land	population	land	population	land	population	land	population	land	population	land	population	land
2006	1742	860	3973.29	1804	2866	1199	2267	1073	1678.38	551	2493.5	1040	2455	809	1311.29	631	2802	1077	1367.3	371	1013.27	263
2007	1830	886	4108.7	1899	2949	1266	2368	1114	1738.63	558	2524.7	1076	2571	870	1361.35	667	2893	1118	1426.4	399	1025.68	306
2008	1897	886	4215.17	2105	3002	1328	2485	1220	1819.88	580	2581.4	1115	2689	962	1419.09	708	3044	1142	1499.2	429	1046.79	320
2009	1958	886	4342.51	2175	3055	1388	2581	1304	1913.81	673	2631.2	1092	2767	1019	1474.92	708	3168	1228	1554.1	466	1057.21	335
2010	2056	999.8	4767.63	2346	3356	1453	2562	1397	1966.07	743	2847	1192	2845	1050	1529.55	870	3232	1328	1601.8	469	1176.25	280
2011	2096	999.8	4889.36	2551	3403	1527	2674	1480	2051.22	786	2984.32	1311	2975	1175	1605.96	1035	3367	1438	1704.2	505	1212.76	368
2012	2126	999.8	4990.09	2778	3461	1583	2784	1524	2139.82	820	3091.77	1296	3097	1229	1678.11	1052	3516	1561	1831.5	535	1268.54	460
2013	2164	999.8	5090.01	2930	3519	1697	2886	1608	2209.97	899	3161.03	1416	3209	1266	1732.76	1115	3640	1677	1897.1	629	1324.89	248
2014	2173	999.8	5190.76	3027	3573	1776	2990	1665	2281.07	969	3237.8	1484	3320	1293	1783.01	1231	3769	1859	1967.1	639	1403.57	577
2015	2116	999.8	5305.83	3223	3645	1855	3103	1731	2356.78	1053	3326.58	1441	3452	1352	1838.41	1329	3912	1922	2054.6	660	1482.74	547
2016	2127	999.8	5416.65	3333	3745	1931	3221	1824	2438.49	1078	3419.19	1483	3599	1386	1908.45	1351	4066	2245	2148.2	702	1569.53	613
2017	2121	999.8	5520.95	3441	3847	2078	3346	1858	2523.64	1134	3499.89	1678	3747	1431	1970.68	1423	4217	2263	2241.4	724	1647.52	557
