# Supplementary material for: Exploring the multi-dimensional coordination relationship between population urbanization and land urbanization based on the MDCE model: A case study of the Yangtze River Economic Belt, China
Source: PLoS One. 2021 Jun 30;16(6):e0253898. doi: 10.1371/journal.pone.0253898 (PMC8244905; doi:10.1371/journal.pone.0253898)
Supplement: S3 Table — (XLS) [file pone.0253898.s003.xls]

## Sheet: shanghai
	POPULATION URBANIZATION								LAND URBANIZATION
	Population composition		Industrial structure	Income level	Consumption level	Public service			Land structure		Land use scale	Land investment		Land output
	Proportion of urban population to total population	Proportion of employ-ment in the secondary and tertiary industry	Proportion of the added value of secondary and tertiary industry to GDP	Per capita annual disposable income of urban households	Per capita annual consumption expenditure of urban households	Number of doctors per 10 000 persons	Number of college and university student per 10000 persons		Proportion of built-up areas to urban areas	Coverage rate of urban green areas	Per capita area of roads	Per land total annual investment in fixed assets	Per land general public budget expenditure	Per land general public budget revenue	Per land of the added value of secondary and tertiary industry
2006	0.886916	0.937516	0.991247	20668	14762	25	237		0.135625	37.3	15.7	0.619002	0.286043	0.252384	1.67548
2007	0.886808	0.940918	0.990279	22890.5	16720	26	235		0.139748	37.6	16.38	0.679469	0.301481	0.287886	1.71773
2008	0.886179	0.953116	0.989161	24430.9	17766.1	27	235		0.139748	38	16.64	0.682098	0.326714	0.297341	1.76258
2009	0.885861	0.954407	0.985299	26518	19303.2	27	232		0.139748	38.1	17.54	0.767825	0.344862	0.293028	1.73752
2010	0.89288	0.965996	0.986786	28396.3	20692.1	22	224		0.157697	38.2	18.13	0.745935	0.345416	0.300519	1.79945
2011	0.89288	0.966242	0.986966	30716.3	21281.8	22	218		0.157697	38.2	18.44	0.667404	0.37839	0.331508	1.86392
2012	0.893116	0.959032	0.986231	33143.9	21651.4	23	213		0.157697	38.3	18.88	0.69625	0.37619	0.336601	1.82303
2013	0.896011	0.959239	0.981882	35351.8	22698	24	209		0.157697	38.4	19.05	0.746887	0.378061	0.343074	1.82499
2014	0.895831	0.967187	0.979846	37451.7	23957.8	25	209		0.157697	38.4	18.76	0.791679	0.404358	0.380101	1.83999
2015	0.876093	0.966207	0.973715	40600	28322.3	26	212		0.157672	38.5	19.28	0.861645	0.451822	0.402779	1.82323
2016	0.879035	0.966709	0.971687	42854.6	29606.5	27	213		0.157672	38.8	19.71	0.92001	0.472312	0.415591	1.86944
2017	0.877052	0.969082	0.975696	45720.2	30898.9	28	213		0.157672	39.1	20.11	0.924869	0.481972	0.424158	1.9086

## Sheet: jiangsu
	POPULATION URBANIZATION								LAND URBANIZATION
	Population composition		Industrial structure	Income level	Consumption level	Public service			Land structure		Land use scale	Land investment		Land output
	Proportion of urban population to total population	Proportion of employ-ment in the secondary and tertiary industry	Proportion of the added value of secondary and tertiary industry to GDP	Per capita annual disposable income of urban households	Per capita annual consumption expenditure of urban households	Number of doctors per 10 000 persons	Number of college and university student per 10000 persons		Proportion of built-up areas to urban areas	Coverage rate of urban green areas	Per capita area of roads	Per land total annual investment in fixed assets	Per land general public budget expenditure	Per land general public budget revenue	Per land of the added value of secondary and tertiary industry
2006	0.519	0.714	0.929661	14084	9629	15.7	173		0.0175369	41.7	18.7	0.0979053	0.019571	0.0161048	0.19851
2007	0.531999	0.737001	0.923235	15702.8	10273.3	16.1	193.1		0.0184586	42.8	19.28	0.113677	0.0216036	0.0189304	0.205393
2008	0.543018	0.749	0.920509	16992.3	10895.8	15.6	204.9		0.0204609	42.6	20.28	0.126865	0.0243768	0.0205029	0.216692
2009	0.556	0.763	0.918009	18770.2	12012.7	15.9	214		0.0211413	42	20.42	0.163387	0.026829	0.0215626	0.214035
2010	0.605849	0.777001	0.917935	20187.7	12632.3	16.4	209.6		0.0228526	44.1	21.26	0.177934	0.0291819	0.024228	0.228791
2011	0.619	0.785	0.913157	22010.1	14022.8	17.1	227.1		0.0248217	42.1	21.86	0.20234	0.0332487	0.0275157	0.243026
2012	0.630063	0.792	0.909324	24169.2	15331.3	19.9	228.6		0.0270304	42.2	22.35	0.247262	0.0341105	0.0284463	0.242259
2013	0.6411	0.799	0.911711	25903.5	16217.3	21.4	232.7		0.028518	42.4	23.22	0.279295	0.0345467	0.0290978	0.245208
2014	0.652101	0.807	0.910667	26754.2	18286.9	22.4	232.3		0.0285903	42.6	23.89	0.309582	0.0335067	0.0286055	0.238241
2015	0.665199	0.816001	0.906512	28472.3	19122.5	23.7	234.8		0.0304416	42.8	24.42	0.355519	0.0353108	0.0292639	0.235554
2016	0.6772	0.823	0.905422	30062.6	19790.9	25.6	238.4		0.0314802	42.9	25.37	0.386999	0.0337509	0.0274594	0.236917
2017	0.6876	0.832	0.907742	32114.7	20412	27.1	242.2		0.0325	43	25.62	0.386101	0.0335005	0.0257735	0.245941

## Sheet: zhejiang
	POPULATION URBANIZATION								LAND URBANIZATION
	Population composition		Industrial structure	Income level	Consumption level	Public service			Land structure		Land use scale	Land investment		Land output
	Proportion of urban population to total population	Proportion of employ-ment in the secondary and tertiary industry	Proportion of the added value of secondary and tertiary industry to GDP	Per capita annual disposable income of urban households	Per capita annual consumption expenditure of urban households	Number of doctors per 10 000 persons	Number of college and university student per 10000 persons		Proportion of built-up areas to urban areas	Coverage rate of urban green areas	Per capita area of roads	Per land total annual investment in fixed assets	Per land general public budget expenditure	Per land general public budget revenue	Per land of the added value of secondary and tertiary industry
2006	0.565	0.773731	0.941146	18265	13349	18.6	141.93		0.0115664	35.5	17.11	0.0671826	0.0141986	0.0125234	0.142708
2007	0.572	0.799319	0.941095	19744.7	13523	19.5	157.02		0.0121595	36.1	14.6	0.0708841	0.0151296	0.0138125	0.147788
2008	0.576	0.807784	0.940679	20772.3	13854.3	19.5	166.53		0.0127549	37.7	15.2	0.0719714	0.0167973	0.0147044	0.153551
2009	0.579	0.816828	0.937246	22836.8	15480.4	20.5	172.47		0.0133305	38.2	16.03	0.0862241	0.0185299	0.0149624	0.150531
2010	0.6162	0.839971	0.934594	24457.4	15964	22.1	171.28		0.0139522	38.3	16.7	0.0951842	0.0200165	0.0162763	0.161815
2011	0.623	0.854313	0.931382	26267.8	17333.5	22.8	175.6		0.0146651	38.4	17.53	0.108858	0.0220006	0.0180398	0.17258
2012	0.632	0.858581	0.928804	28672.5	17879.9	23.7	180.15		0.0151915	39.9	17.88	0.133168	0.022047	0.0182295	0.170924
2013	0.64	0.863309	0.925861	30080.3	20486.7	25.2	185.05		0.0162899	40.3	17.83	0.157343	0.0231662	0.0185944	0.171194
2014	0.6487	0.864914	0.92579	32093.9	21644.9	26.5	188.59		0.0170047	40.8	18.4	0.181967	0.0234229	0.0187127	0.168839
2015	0.658	0.868041	0.923615	34253	22457.9	28.5	190.41		0.017758	40.6	18.12	0.211454	0.027931	0.0202147	0.166471
2016	0.67	0.876	0.92254	36323.4	23121.1	30.1	191.1		0.018431	41	17.73	0.234985	0.02716	0.0206477	0.169759
2017	0.68	0.882007	0.921098	38607	24043.4	31.7	191.5		0.0198379	40.4	17.27	0.233826	0.0272089	0.0209726	0.172292

## Sheet: anhui
	POPULATION URBANIZATION								LAND URBANIZATION
	Population composition		Industrial structure	Income level	Consumption level	Public service			Land structure		Land use scale	Land investment		Land output
	Proportion of urban population to total population	Proportion of employ-ment in the secondary and tertiary industry	Proportion of the added value of secondary and tertiary industry to GDP	Per capita annual disposable income of urban households	Per capita annual consumption expenditure of urban households	Number of doctors per 10 000 persons	Number of college and university student per 10000 persons		Proportion of built-up areas to urban areas	Coverage rate of urban green areas	Per capita area of roads	Per land total annual investment in fixed assets	Per land general public budget expenditure	Per land general public budget revenue	Per land of the added value of secondary and tertiary industry
2006	0.371	0.534616	0.834596	9771.05	7294.73	10.6	108.63		0.00775289	32.6	12.28	0.0256118	0.00679359	0.00309268	0.0368603
2007	0.387	0.570534	0.82198	11117.8	8267.34	10.5	119.4		0.008016	36.09	13.55	0.0347747	0.00783735	0.00342581	0.0381241
2008	0.405	0.593258	0.815943	11852.7	8689.94	11	131.9		0.00877767	35.97	14.15	0.0424295	0.00920781	0.00405079	0.0403751
2009	0.421	0.607297	0.817871	12968.9	9422.51	11.7	143.1		0.00938197	37.16	14.91	0.0602071	0.0106056	0.00427765	0.0407509
2010	0.432	0.608988	0.812881	14099.2	10281	11.9	155		0.0100519	37.5	16.01	0.0730767	0.011181	0.00496651	0.0434114
2011	0.448	0.612002	0.808136	15734.6	11147.1	12.4	166.3		0.0106478	39.47	18	0.0692946	0.0125731	0.00557114	0.0470682
2012	0.465	0.636018	0.807522	17379.8	12409.5	13.4	170.8		0.0109447	38.8	18.47	0.0848756	0.0134263	0.00607663	0.0471126
2013	0.4786	0.656283	0.812296	18659.6	13146.7	14.3	174		0.0115456	39.85	19.61	0.102668	0.0133521	0.00636978	0.0479479
2014	0.4915	0.6717	0.815021	19735.9	12798.1	14.96	178		0.0118978	41.18	20.33	0.118646	0.0130484	0.00620638	0.0475378
2015	0.505	0.678451	0.822887	21127.6	13517.5	17.54	185		0.0123394	41.16	20.82	0.137713	0.013451	0.00630137	0.0464923
2016	0.5199	0.6828	0.826073	22464.7	15106.6	18.37	185.6		0.0130092	41.71	21.82	0.155082	0.013052	0.00631643	0.047083
2017	0.5349	0.688595	0.834452	24089.8	15790.9	19.41	184.3		0.0132917	42.15	22.19	0.157973	0.0135532	0.00614423	0.0492535

## Sheet: jiangxi
	POPULATION URBANIZATION								LAND URBANIZATION
	Population composition		Industrial structure	Income level	Consumption level	Public service			Land structure		Land use scale	Land investment		Land output
	Proportion of urban population to total population	Proportion of employ-ment in the secondary and tertiary industry	Proportion of the added value of secondary and tertiary industry to GDP	Per capita annual disposable income of urban households	Per capita annual consumption expenditure of urban households	Number of doctors per 10 000 persons	Number of college and university student per 10000 persons		Proportion of built-up areas to urban areas	Coverage rate of urban green areas	Per capita area of roads	Per land total annual investment in fixed assets	Per land general public budget expenditure	Per land general public budget revenue	Per land of the added value of secondary and tertiary industry
2006	0.3868	0.609065	0.837674	9551.12	6645.54	11.854	177.576		0.00330641	34.56	9.61	0.0161034	0.00417913	0.00183336	0.0243439
2007	0.398	0.619851	0.831552	10707.9	7452.99	11.8643	178.941		0.00334088	39.05	10.5	0.0187566	0.0038665	0.00206195	0.0256235
2008	0.4136	0.62566	0.825545	11582.2	7847.27	12.5422	173.674		0.00348093	41.8	11.06	0.0224125	0.00566743	0.0022886	0.0270664
2009	0.4318	0.634958	0.824223	12711	8829.62	12.7083	179.03		0.00403066	44.36	12.1	0.0304916	0.00645641	0.00240219	0.0262358
2010	0.4406	0.644389	0.829439	13625.4	9345.82	13.2812	182.976		0.0044495	46.62	13.77	0.0366118	0.00697109	0.00282029	0.0285112
2011	0.457	0.656282	0.831792	14636.6	9828.01	14.0111	182.548		0.00470197	46.81	14.4	0.0411458	0.00815744	0.00339041	0.0314246
2012	0.4751	0.67097	0.832774	16178.8	10407.4	14.9132	188.972		0.00490765	45.95	14.99	0.0502572	0.00875829	0.00397994	0.0313757
2013	0.4887	0.682903	0.839992	17579.8	11001.9	15.5404	190.584		0.0053758	45.09	15.26	0.0596508	0.00913539	0.00426782	0.0319572
2014	0.5022	0.69216	0.844416	18885.6	11763.7	16.425	201.758		0.00579209	44.55	15.77	0.0699003	0.00931357	0.00451401	0.0319212
2015	0.5162	0.699518	0.847385	20283.5	12806.7	16.8244	215.63		0.00626692	44.09	16.6	0.0829069	0.00965964	0.00474108	0.0311292
2016	0.531	0.706779	0.853716	21516.5	13278.9	17.2427	226.239		0.00641571	43.63	17.33	0.0939024	0.00927348	0.00432096	0.0315288
2017	0.546	0.715339	0.854765	22952.1	14157.9	18.0984	226.801		0.00677913	45.22	17.9	0.0996923	0.00947757	0.00416645	0.0317077

## Sheet: hubei
	POPULATION URBANIZATION								LAND URBANIZATION
	Population composition		Industrial structure	Income level	Consumption level	Public service			Land structure		Land use scale	Land investment		Land output
	Proportion of urban population to total population	Proportion of employ-ment in the secondary and tertiary industry	Proportion of the added value of secondary and tertiary industry to GDP	Per capita annual disposable income of urban households	Per capita annual consumption expenditure of urban households	Number of doctors per 10 000 persons	Number of college and university student per 10000 persons		Proportion of built-up areas to urban areas	Coverage rate of urban green areas	Per capita area of roads	Per land total annual investment in fixed assets	Per land general public budget expenditure	Per land general public budget revenue	Per land of the added value of secondary and tertiary industry
2006	0.437994	0.524495	0.851332	9803	7397	14.9	180.54		0.00686491	37.1	12.06	0.0235829	0.00691112	0.00314255	0.0431065
2007	0.443008	0.526507	0.840764	10959	8302.48	15.2	191.71		0.00710254	37.6	12.76	0.0287505	0.0073397	0.00340043	0.0455054
2008	0.452005	0.526501	0.822863	11806.7	8507.9	15.1	207.48		0.00735998	37.6	13.03	0.0336089	0.00838227	0.00361062	0.0477051
2009	0.46	0.530011	0.832316	12948.3	9277.49	15.9	218.37		0.00720816	37.8	13.84	0.0481746	0.00935719	0.00364667	0.0487272
2010	0.496962	0.536049	0.8264	14064.8	10029.4	16.2	226.58		0.00786684	37.7	14.08	0.060518	0.00974927	0.00394129	0.0519037
2011	0.518291	0.543001	0.818689	15210.6	10897.5	16.6	232.77		0.00865198	38.4	14.78	0.0675318	0.0110098	0.00522936	0.0555598
2012	0.535001	0.555492	0.815589	16765.6	11662.1	18.9	239.85		0.0085438	38.9	15.85	0.0845513	0.0115568	0.00560366	0.0563552
2013	0.545099	0.571506	0.823415	17926.4	12325.5	19	245.12		0.00933434	38.1	15.85	0.105788	0.0122041	0.00611711	0.0576162
2014	0.556706	0.596746	0.826694	19067.9	12798.8	21.7	244.1		0.00979577	37.9	16.57	0.126348	0.0125733	0.00654104	0.0583382
2015	0.5685	0.616184	0.828404	20448.5	13751.8	23.2	240.75		0.00949282	37.5	16.15	0.148111	0.0143218	0.00701871	0.0578097
2016	0.581001	0.631709	0.824669	21734.9	14822.4	24.2	258.96		0.00976332	37.6	16.14	0.149454	0.0138667	0.00669709	0.0581572
2017	0.593001	0.645983	0.83501	23238.1	15503.7	25	237.01		0.0110563	38.4	15.74	0.152586	0.0136934	0.00651112	0.0593789

## Sheet: hunan
	POPULATION URBANIZATION								LAND URBANIZATION
	Population composition		Industrial structure	Income level	Consumption level	Public service			Land structure		Land use scale	Land investment		Land output
	Proportion of urban population to total population	Proportion of employ-ment in the secondary and tertiary industry	Proportion of the added value of secondary and tertiary industry to GDP	Per capita annual disposable income of urban households	Per capita annual consumption expenditure of urban households	Number of doctors per 10 000 persons	Number of college and university student per 10000 persons		Proportion of built-up areas to urban areas	Coverage rate of urban green areas	Per capita area of roads	Per land total annual investment in fixed assets	Per land general public budget expenditure	Per land general public budget revenue	Per land of the added value of secondary and tertiary industry
2006	0.3871	0.533998	0.835255	10504.7	8169.3	11.9	121		0.00411196	34.7	10.01	0.0164803	0.00541071	0.00454293	0.0327845
2007	0.4045	0.551	0.815964	11641.6	8513.92	13.5	130.9		0.00442186	35.6	11.41	0.0206299	0.00599759	0.00496446	0.0340953
2008	0.4215	0.559997	0.816682	12347.4	8884.99	14.1	138.6		0.00488526	35.8	12.01	0.0246748	0.00684368	0.00509537	0.0365716
2009	0.432	0.569769	0.821416	13529.9	9712.41	14.6	146.9		0.00518248	36.6	12.59	0.0337605	0.00754849	0.00514711	0.036589
2010	0.433	0.57566	0.817768	14411.9	10287.8	14.7	147.3		0.00532927	36.6	12.95	0.0413452	0.00803664	0.00558691	0.0388566
2011	0.451	0.580542	0.812452	15539.4	11052.4	16.1	161.9		0.00593602	36.8	13.62	0.0446841	0.00923886	0.00662191	0.0416975
2012	0.4665	0.584757	0.811053	17235.4	11810.8	17.6	162.7		0.00620654	37	13.49	0.056005	0.00970775	0.00692422	0.0420631
2013	0.4796	0.589736	0.820376	19207.5	13304	19.1	210.6		0.00644662	37.63	13.8	0.0702977	0.010125	0.00715527	0.0432723
2014	0.4928	0.591662	0.822986	20566.3	14191.7	19.8	214.5		0.00655357	38.6	13.76	0.0823239	0.00984428	0.0071341	0.0432875
2015	0.5089	0.59332	0.822925	22013.6	14886.4	22.2	221.4		0.00684134	39.7	14.27	0.0967914	0.0103424	0.00724135	0.0424739
2016	0.5275	0.595114	0.82238	23435.3	16046.1	23.6	225.1		0.00703743	40.6	14.59	0.1032	0.010633	0.00713228	0.0426084
2017	0.5462	0.603072	0.82418	25079.8	17111.9	25.2	238.8		0.00728723	41.2	13.72	0.110793	0.0107002	0.0071135	0.0435244

## Sheet: chongqing
	POPULATION URBANIZATION								LAND URBANIZATION
	Population composition		Industrial structure	Income level	Consumption level	Public service			Land structure		Land use scale	Land investment		Land output
	Proportion of urban population to total population	Proportion of employ-ment in the secondary and tertiary industry	Proportion of the added value of secondary and tertiary industry to GDP	Per capita annual disposable income of urban households	Per capita annual consumption expenditure of urban households	Number of doctors per 10 000 persons	Number of college and university student per 10000 persons		Proportion of built-up areas to urban areas	Coverage rate of urban green areas	Per capita area of roads	Per land total annual investment in fixed assets	Per land general public budget expenditure	Per land general public budget revenue	Per land of the added value of secondary and tertiary industry
2006	0.466984	0.54333	0.901676	10878	9399	11.73	128		0.00769418	22.94	8.14	0.0298968	0.00724612	0.00387412	0.0432056
2007	0.483434	0.551683	0.892639	11230.2	10387.8	11.97	139		0.00813315	29.97	9.16	0.0365406	0.00808408	0.00465757	0.0441768
2008	0.499856	0.563001	0.89427	12048.3	10082	12.1	149		0.00854804	34.1	9.49	0.0420092	0.00924364	0.00525475	0.047432
2009	0.515887	0.578268	0.895826	13329.8	11162.4	12.8	161		0.00854804	36.76	9.78	0.056468	0.0104369	0.00539875	0.0466523
2010	0.530243	0.596552	0.905743	14279.1	11877	13.57	171		0.0105036	39.48	9.37	0.0721195	0.0119621	0.00688533	0.048895
2011	0.550175	0.618726	0.917215	15662.3	12665.6	14.89	184		0.0124956	40.28	10.43	0.0754772	0.0149304	0.00864568	0.053746
2012	0.569817	0.637147	0.918068	17314.9	13662.8	15.55	211		0.012771	42.34	10.67	0.0909851	0.0139742	0.00753707	0.0543046
2013	0.583421	0.654935	0.918509	18509.3	13745.9	16.44	289		0.0135358	41.28	11.23	0.108147	0.014021	0.00775269	0.0542267
2014	0.596045	0.672593	0.920537	19829.3	14413.6	17.19	302		0.014944	40.55	11.68	0.127249	0.0136425	0.00793521	0.0547016
2015	0.609441	0.691654	0.9217	21203.2	15367.5	18.1	307		0.0161337	40.04	12.05	0.151694	0.0141041	0.00801477	0.0544134
2016	0.626044	0.711206	0.920311	22641.3	16081.4	19.07	306		0.0163952	40.78	12.23	0.171958	0.0134412	0.00748309	0.0548386
2017	0.640838	0.723029	0.924559	24372.7	17230.4	20.18	303		0.017269	40.44	12.67	0.16405	0.0133254	0.00692157	0.0554036

## Sheet: sichuan
	POPULATION URBANIZATION								LAND URBANIZATION
	Population composition		Industrial structure	Income level	Consumption level	Public service			Land structure		Land use scale	Land investment		Land output
	Proportion of urban population to total population	Proportion of employ-ment in the secondary and tertiary industry	Proportion of the added value of secondary and tertiary industry to GDP	Per capita annual disposable income of urban households	Per capita annual consumption expenditure of urban households	Number of doctors per 10 000 persons	Number of college and university student per 10000 persons		Proportion of built-up areas to urban areas	Coverage rate of urban green areas	Per capita area of roads	Per land total annual investment in fixed assets	Per land general public budget expenditure	Per land general public budget revenue	Per land of the added value of secondary and tertiary industry
2006	0.343	0.510732	0.816406	9350.11	7524.81	10.7656	105.354		0.00555467	33.54	9.46	0.023321	0.00694924	0.00313364	0.0365915
2007	0.356	0.520993	0.792585	10480	8207.73	11.2308	113.011		0.00576321	34.2	10.33	0.0288287	0.00791982	0.00383068	0.0376899
2008	0.374	0.538781	0.79387	11350.3	8696.25	11.853	121.783		0.00588805	35.3	10.78	0.033278	0.0119626	0.00422575	0.0405826
2009	0.387	0.549232	0.80724	12335.2	9677.22	13.328	126.565		0.00634265	36.4	11.5	0.0536075	0.0127444	0.00416894	0.0405449
2010	0.4018	0.563502	0.812684	13353.6	10455	14.2672	135.071		0.00685862	37.88	11.84	0.059105	0.013129	0.00481526	0.0430639
2011	0.4183	0.573007	0.806532	14681.2	11233.8	15.2205	141.53		0.00743602	38.21	12.14	0.062641	0.0125502	0.00548938	0.0455268
2012	0.4353	0.585	0.808227	16250	12043.3	16.1098	151.517		0.00808184	38.69	12.72	0.0740635	0.0130118	0.0057797	0.0460573
2013	0.449	0.594008	0.813626	17411.8	12721.8	17.1502	156.756		0.00868152	38.41	13.24	0.0860696	0.0134983	0.00604099	0.0465932
2014	0.463	0.605007	0.819442	18567.2	13607.1	17.816	163.181		0.00962425	37.51	13.32	0.0959324	0.0135929	0.00612199	0.0467671
2015	0.4769	0.614007	0.818258	19780.6	14551.1	18.1742	169.172		0.00995051	38.65	13.63	0.107952	0.013897	0.00621945	0.0455808
2016	0.4921	0.623992	0.826035	20989.6	15304.3	18.6225	175.086		0.0116223	39.9	13.73	0.121292	0.0137702	0.00582667	0.0467754
2017	0.5079	0.631999	0.830182	22447.3	16065.3	19.6332	180.645		0.0117157	40	13.72	0.124111	0.0138158	0.00569387	0.0488308

## Sheet: yunnan
	POPULATION URBANIZATION								LAND URBANIZATION
	Population composition		Industrial structure	Income level	Consumption level	Public service			Land structure		Land use scale	Land investment		Land output
	Proportion of urban population to total population	Proportion of employ-ment in the secondary and tertiary industry	Proportion of the added value of secondary and tertiary industry to GDP	Per capita annual disposable income of urban households	Per capita annual consumption expenditure of urban households	Number of doctors per 10 000 persons	Number of college and university student per 10000 persons		Proportion of built-up areas to urban areas	Coverage rate of urban green areas	Per capita area of roads	Per land total annual investment in fixed assets	Per land general public budget expenditure	Per land general public budget revenue	Per land of the added value of secondary and tertiary industry
2006	0.304997	0.325952	0.818361	10069.9	7379.8	12.6	59.8037		0.00187051	25.8	7.47	0.0111951	0.00450525	0.00191573	0.0164551
2007	0.315995	0.345443	0.812365	11382.3	7843.37	12.5	66.9251		0.00201168	31	9.28	0.0135426	0.0051012	0.00218707	0.0174217
2008	0.330002	0.363842	0.802479	12990.4	8898.63	12.6	75.6108		0.00216233	32	12.09	0.0158836	0.0059718	0.00249414	0.0185534
2009	0.339991	0.377049	0.800241	14003.8	9904.66	13	85.2111		0.00234674	36.3	10	0.0207659	0.00706776	0.00252778	0.0178737
2010	0.348096	0.395748	0.80857	15446.6	10648.2	13.5	94.9452		0.00236295	37.3	10.9	0.0247055	0.00737176	0.0028097	0.0188388
2011	0.367998	0.405992	0.797308	17691	11664.8	13.7	105.29		0.00254321	38.7	11.97	0.0264124	0.00830624	0.00315047	0.0201037
2012	0.39311	0.432121	0.790829	19881.6	13098	14.4	109.938		0.00269478	39.3	11.92	0.0329846	0.00896579	0.00335816	0.0204605
2013	0.404792	0.445367	0.789384	20990.7	13890	16	117.057		0.00318476	37.8	12.29	0.041746	0.00921855	0.00362598	0.0210187
2014	0.417298	0.462885	0.791773	22499.1	15063.3	16	122.404		0.00323539	38.1	17.12	0.0476779	0.00923864	0.00353489	0.0211217
2015	0.433295	0.464221	0.795365	24195.6	16215.6	16.8	129.613		0.00338618	37.3	14.23	0.057239	0.00914565	0.00350887	0.0210208
2016	0.450309	0.470501	0.795459	26009.6	16929.5	18	137.638		0.00357023	37.8	15.76	0.0676779	0.00888181	0.00320719	0.0207215
2017	0.46691	0.492517	0.799142	27924.2	17621.4	19.6	147.047		0.00370569	38.9	12.52	0.076275	0.00929215	0.00306786	0.0212861

[truncated: 1 more sheets: guizhou]
