# Supplementary material for: Exploring the multi-dimensional coordination relationship between population urbanization and land urbanization based on the MDCE model: A case study of the Yangtze River Economic Belt, China
Source: PLoS One. 2021 Jun 30;16(6):e0253898. doi: 10.1371/journal.pone.0253898 (PMC8244905; doi:10.1371/journal.pone.0253898)
Supplement: S4 Table — (XLS) [file pone.0253898.s004.xls]

## Sheet: Sheet1
	2006		2007		2008		2009		2010		2011		2012		2013		2014		2015		2016		2017
	population	land	population	land	population	land	population	land	population	land	population	land	population	land	population	land	population	land	population	land	population	land	population	land
shanghai	1742	860	1830	886	1897	886	1958	886	2056	999.8	2096	999.8	2126	999.8	2164	999.8	2173	999.8	2116	999.8	2127	999.8	2121	999.8
jiangsu	3973.29	1804	4108.7	1899	4215.17	2105	4342.51	2175	4767.63	2346	4889.36	2551	4990.09	2778	5090.01	2930	5190.76	3027	5305.83	3223	5416.65	3333	5520.95	3441
zhejiang	2866	1199	2949	1266	3002	1328	3055	1388	3356	1453	3403	1527	3461	1583	3519	1697	3573	1776	3645	1855	3745	1931	3847	2078
anhui	2267	1073	2368	1114	2485	1220	2581	1304	2562	1397	2674	1480	2784	1524	2886	1608	2990	1665	3103	1731	3221	1824	3346	1858
jiangxi	1678.38	551	1738.63	558	1819.88	580	1913.81	673	1966.07	743	2051.22	786	2139.82	820	2209.97	899	2281.07	969	2356.78	1053	2438.49	1078	2523.64	1134
hubei	2493.5	1040	2524.7	1076	2581.4	1115	2631.2	1092	2847	1192	2984.32	1311	3091.77	1296	3161.03	1416	3237.8	1484	3326.58	1441	3419.19	1483	3499.89	1678
hunan	2455	809	2571	870	2689	962	2767	1019	2845	1050	2975	1175	3097	1229	3209	1266	3320	1293	3452	1352	3599	1386	3747	1431
chongqing	1311.29	631	1361.35	667	1419.09	708	1474.92	708	1529.55	870	1605.96	1035	1678.11	1052	1732.76	1115	1783.01	1231	1838.41	1329	1908.45	1351	1970.68	1423
sichuan	2802	1077	2893	1118	3044	1142	3168	1228	3232	1328	3367	1438	3516	1561	3640	1677	3769	1859	3912	1922	4066	2245	4217	2263
yunnan	1367.3	371	1426.4	399	1499.2	429	1554.1	466	1601.8	469	1704.2	505	1831.5	535	1897.1	629	1967.1	639	2054.6	660	2148.2	702	2241.4	724
guizhou	1013.27	263	1025.68	306	1046.79	320	1057.21	335	1176.25	280	1212.76	368	1268.54	460	1324.89	248	1403.57	577	1482.74	547	1569.53	613	1647.52	557
